# Supplementary material for: Combined Ultrahigh Pressure Extraction and High-Speed Counter-Current Chromatography for Separation and Purification of Three Glycoside Compounds from Dendrobium officinale Protocorm
Source: Molecules. 2021 Jun 28;26(13):3934. doi: 10.3390/molecules26133934 (PMC8271780; doi:10.3390/molecules26133934)
Supplement: Supplementary file 1 [file molecules-26-03934-s001.zip]

Archive with 1 entries (1 files):
- molecules-1200353 - supplementary materials-v2.pdf
